# Supplementary material for: The Electronic Properties of Cadmium Naphthalene Diimide Coordination Complex
Source: Molecules. 2023 Apr 25;28(9):3709. doi: 10.3390/molecules28093709 (PMC10180404; doi:10.3390/molecules28093709)
Supplement: Supplementary file 1 [file molecules-28-03709-s001.zip]

Archive with 3 entries (3 files):
- 1_a.cif
- checkcif.pdf
- molecules-2308228 supplementary materials.pdf
